# Supplementary material for: A Low-Cost Multimodal Testbed for Array-Based Electrophysiological Microelectrodes
Source: Sensors (Basel). 2025 May 2;25(9):2874. doi: 10.3390/s25092874 (PMC12074398; doi:10.3390/s25092874)
Supplement: Supplementary file 1 [file sensors-25-02874-s001.zip]

Archive with 1 entries (1 files):
- sensors-3564824-supplementary.pdf
